# Supplementary material for: A Mouse Model to Study the Pathogenesis of γ-herpesviral Infections in Germinal Center B Cells
Source: Cells. 2023 Dec 6;12(24):2780. doi: 10.3390/cells12242780 (PMC10741729; doi:10.3390/cells12242780)
Supplement: Supplementary file 1 [file cells-12-02780-s001.zip]

Archive with 1 entries (1 files):
- cells-2713171-supplementary.pdf
